# Supplementary material for: Using Triethylborane to Manipulate Reactivity Ratios in Epoxide-Anhydride Copolymerization: Application to the Synthesis of Polyethers with Degradable Ester Functions
Source: Molecules. 2022 Jan 11;27(2):466. doi: 10.3390/molecules27020466 (PMC8780197; doi:10.3390/molecules27020466)
Supplement: Supplementary file 1 [file molecules-27-00466-s001.zip]

Archive with 1 entries (1 files):
- molecules-1535508-supplementary.pdf
